# Supplementary material for: Development of an All-in-One Inducible Lentiviral Vector for Gene Specific Analysis of Reprogramming
Source: PLoS One. 2012 Jul 18;7(7):e41007. doi: 10.1371/journal.pone.0041007 (PMC3399796; doi:10.1371/journal.pone.0041007)
Supplement: Table S1 — The primer sequences for RT-PCR and Quantitative PCR. (XLSX) [file pone.0041007.s003.xlsx]

## Sheet: Sheet1
Gene name	Forward primer (5' to 3')	Reverse primer (5' to 3')
For RT-PCR
c-Myc	GCGGTCGCTACGTCCTTCTCCCCA	ACCGCAAGTGCTCCAGCCCCAGGT
Nanog	CAGGAGTTTGAGGGTAGCTC	CGGTTCATCATGGTACAGTC
Rex	ACGAGTGGCAGTTTCTTCTTGGGA	ATAGACTCACTTCCAGGGGGCACT
Gdf3	GTTCCAACCTGTGCCTCGCGTCTT	AGCGAGGCATGGAGAGAGCGGAGCAG
Eras	CCCTCATCAGACTGCTACT	CACTGCCTTGTACTCGGGTAGCTG
Zfp296	CCATTAGGGGCCATCATCGCTTTC	CACTGCTCACTGGAGGGGGCTTGC
Ecat1	TGTGGGGCCCTGAAAGGCGAGCTGAGAT	ATGGGCCGCCATACGACGACGCTCAACT
GAPDH	TGCACCACCAACTGCTTAG	GGATGCAGGGATGATGTTC
Oct4	TCTTTCCACCAGGCCCCCGGCTC	TGCGGGCGGACATGGGGAGATCC
Klf4	GCGAACTCACACAGGCGAGAAACC	TCGCTTCCTCTTCCTCCGACACA
Sox2	TAGAGCTAGACTCCGGGCGATGA	TTGCCTTAAACAAGACCACGAAA
Transgene	CCACTGTGACTGGGACGGCT	GTTAACTGGGCCAGGATTCT
For Quantitative PCR
c-Myc	TCTTCCTCATCTTCTTGCTCTTC	CCTAGTGCTGCATGAGGAGA
Oct3/4	CTCCTTCTGCAGGGCTTTC	GTTGGAGAAGGTGGAACCAA
Klf4	GAGTTCCTCACGCCAACG	CGGGAAGGGAGAAGACACT
Sox2	GAAGTGCAATTGGGATGAAAA	TCCAAAAACTAATCACAACAATCG
